# Supplementary material for: Phenotypic Variation in Two Siblings Affected with Shwachman-Diamond Syndrome: The Use of Expert Variant Interpreter (eVai) Suggests Clinical Relevance of a Variant in the KMT2A Gene
Source: Genes (Basel). 2022 Jul 23;13(8):1314. doi: 10.3390/genes13081314 (PMC9394309; doi:10.3390/genes13081314)
Supplement: Supplementary file 1 [file genes-13-01314-s001.zip]

Archive with 1 entries (1 files):
- genes-1798999-supplementary.xlsx
